# Supplementary material for: Urinary Proteome Changes during Pregnancy in Rats
Source: Biomolecules. 2022 Dec 24;13(1):34. doi: 10.3390/biom13010034 (PMC9856192; doi:10.3390/biom13010034)
Supplement: Supplementary file 1 [file biomolecules-13-00034-s001.zip › Supplementary Table S3.xlsx]

## Sheet: GD 1 d
biological process in GD 1 d	P-Value（P<0.05)
aging	9.7e-05
glutathione metabolic process	0.0011
negative regulation of endopeptidase activity	0.0021
negative regulation of endothelial cell migration	0.0025
animal organ regeneration	0.0028
negative regulation of angiogenesis	0.0036
epithelial cell differentiation	0.0037
macrophage fusion	0.0062
cell migration	0.011
liver development	0.013
response to organic cyclic compound	0.014
T-helper 17 type immune response	0.015
response to triglyceride	0.015
glutathione derivative biosynthetic process	0.015
response to nutrient levels	0.018
monocyte aggregation	0.019
lipid transport	0.021
kidney development	0.022
cartilage development	0.026
positive regulation of glial cell differentiation	0.028
bone development	0.031
negative regulation of CD4-positive, alpha-beta T cell proliferation	0.031
interleukin-17-mediated signaling pathway	0.034
positive regulation of lipoprotein lipase activity	0.034
regulation of protein stability	0.035
xenobiotic metabolic process	0.035
positive regulation of triglyceride catabolic process	0.037
negative regulation of intrinsic apoptotic signaling pathway in response to DNA damage by p53 class mediator	0.037
positive regulation of ERK1 and ERK2 cascade	0.037
plasminogen activation	0.04
chondrocyte proliferation	0.04
negative regulation of blood coagulation	0.04
phospholipid efflux	0.04
placenta blood vessel development	0.04
ossification	0.04
removal of superoxide radicals	0.043
response to L-ascorbic acid	0.049
locomotory behavior	0.049
positive regulation of cell migration	0.049

## Sheet: GD 1d
IPA canonical pathways in GD 1 d	P-Value（P<0.05)
FXR/RXR Activation	0.00020893
TCA Cycle II (Eukaryotic)	0.00144544
LXR/RXR Activation	0.00281838
Mitochondrial Dysfunction	0.0074131
Guanine and Guanosine Salvage I	0.00758578
Pulmonary Fibrosis Idiopathic Signaling Pathway	0.00776247
2-ketoglutarate Dehydrogenase Complex	0.0102329
Maturity Onset Diabetes of Young (MODY) Signaling	0.0144544
Adenine and Adenosine Salvage III	0.0151356
Role of IL-17A in Psoriasis	0.0229087
IGF-1 Signaling	0.0275423
Sirtuin Signaling Pathway	0.0301995
γ-glutamyl Cycle	0.0301995
Atherosclerosis Signaling	0.0346737
Iron homeostasis signaling pathway	0.0436516

## Sheet: GD 4 d
biological process in GD 4d	P-Value（P<0.05)
cell adhesion	6.3e-05
cellular response to insulin stimulus	0.00078
animal organ regeneration	0.0019
epithelial cell differentiation	0.0025
macrophage fusion	0.0054
positive regulation of insulin secretion involved in cellular response to glucose stimulus	0.0075
liver development	0.0089
homophilic cell adhesion via plasma membrane adhesion molecules	0.0093
glutathione metabolic process	0.014
negative regulation of renal sodium excretion	0.024
regulation of protein stability	0.027
negative regulation of ryanodine-sensitive calcium-release channel activity	0.029
hepoxilin biosynthetic process	0.029
glomerular visceral epithelial cell development	0.029
negative regulation of intrinsic apoptotic signaling pathway in response to DNA damage by p53 class mediator	0.032
plasminogen activation	0.035
placenta blood vessel development	0.035
positive regulation of keratinocyte proliferation	0.037
cell migration	0.038
proteolysis	0.039
intracellular protein transport	0.039
negative regulation of DNA damage response, signal transduction by p53 class mediator	0.04
negative regulation of keratinocyte proliferation	0.04
peptide catabolic process	0.043
positive regulation of cytoplasmic translation	0.043
carbohydrate metabolic process	0.044
response to organic cyclic compound	0.046

## Sheet: Sheet2
IPA canonical pathways in GD 4d	P-Value（P<0.05)
CLEAR Signaling Pathway	0.00776247
Chondroitin Sulfate Degradation (Metazoa)	0.00794328
SPINK1 Pancreatic Cancer Pathway	0.0251189
Maturity Onset Diabetes of Young (MODY) Signaling	0.0354813

## Sheet: GD 7 d
biological process in GD 7d	P-Value（P<0.05)
cellular oxidant detoxification	1.5e-05
hydrogen peroxide catabolic process	0.0011
response to cadmium ion	0.0032
pyridoxal 5'-phosphate salvage	0.0036
L-lysine catabolic process to acetyl-CoA via saccharopine	0.0055
glutathione metabolic process	0.0064
L-ascorbic acid biosynthetic process	0.0073
L-ascorbic acid metabolic process	0.0091
positive regulation of phospholipid translocation	0.011
response to calcium ion	0.012
response to hormone	0.015
response to xenobiotic stimulus	0.015
cellular water homeostasis	0.016
negative regulation of ryanodine-sensitive calcium-release channel activity	0.02
response to toxic substance	0.021
glutamate metabolic process	0.025
oxygen transport	0.027
actin filament severing	0.029
2-oxoglutarate metabolic process	0.031
phosphorylation	0.035

## Sheet: Sheet3
IPA canonical pathways in GD 7d	P-Value（P<0.05)
Glutathione Biosynthesis	0.00346737
Lysine Degradation II	0.0057544
Lysine Degradation V	0.0057544
Tryptophan Degradation to 2-amino-3-carboxymuconate Semialdehyde	0.00691831
NAD biosynthesis II (from tryptophan)	0.0128825
γ-glutamyl Cycle	0.0138038
Chondroitin Sulfate Degradation (Metazoa)	0.0186209
Tryptophan Degradation III (Eukaryotic)	0.030903
